# Supplementary material for: Stability of gene expression by primary bronchial epithelial cells over increasing passage number
Source: BMC Pulm Med. 2018 May 29;18:91. doi: 10.1186/s12890-018-0652-2 (PMC5975426; doi:10.1186/s12890-018-0652-2)
Supplement: Supplementary file 1 — Primary quantitative PCR datasets. (XLSX 37 kb) [file 12890_2018_652_MOESM1_ESM.xlsx]

## Sheet: Sheet1
	Asthmatic cell lines	Ct values (mean value from triplicates)																		Relative gene expression normalized to P1
	Cell Line	GAPDH	TGFb1	TGFb2	FSTL3	Activin	CXCL10	IFIH1	IL-33	IRF7	TSLP	Muc5ac	TP63	KRT5	TUBB4A	TJP1	OCLN	FOXJ1		Cell Line	TGFb1	TGFb2	FSTL3	Activin	CXCL10	IFIH1	IL-33	TSLP	Muc5ac	TP63	KRT5	TUBB4A	TJP1	OCLN	FOXJ1
	163 P1	22.8614	29.6766	24.6336	34.0071	35.4359	34.6801	28.515	29.5615	29.7868	30.107	29.3346	26.862	23.6216	35.037	26.424	27.0139	23.6937		163 P1	1	1	1	1	1	1	1	1	1	1	1	1	1	1	1
	163 P2	22.9402	29.7133	24.5509	33.7838	35.5411	34.9482	28.5133	29.7508	30.3512	29.6386	28.0368	26.6873	23.925	34.0572	26.5882	27.0435	24.4364		163 P2	1.03261	1.10816	1.22015	0.987245	0.885191	1.05947	0.931831	1.42336	2.40931	1.17405	0.862753	1.9746	0.94387	1.03261	0.650482
	163 P3	22.3063	28.8112	23.6526	32.8371	34.0734	34.4178	27.4624	28.6491	29.4613	28.9412	23.7479	26.4832	23.2669	32.741	25.965	26.5599	24.6195		163 P3	1.22801	1.31784	1.48877	1.69269	0.830159	1.38728	1.25994	1.48877	25.2424	0.896627	0.879527	3.07481	0.94387	0.937831	0.386763
	163 P4	23.1459	29.2915	22.5495	31.5624	31.9348	32.956	27.5186	30.3964	29.7531	29.802	23.543	27.752	24.34	29.8523	26.0995	26.7328	25.6222		163 P4	1.54722	4.57769	5.80477	11.4621	3.63325	2.28872	0.702563	1.46978	49.5247	0.680374	0.758815	33.6953	1.47924	1.44175	0.349015
	163 P5	23.2909	29.1273	21.9149	30.5684	29.7449	31.688	27.5104	31.7251	29.5695	32.5452	25.1464	28.8575	25.4851	28.9997	26.2597	27.0126	27.2935		163 P5	1.87577	7.55221	11.9888	51.1399	8.98126	2.52003	0.327317	0.275236	19.2777	0.365054	0.396821	63.6115	1.46038	1.31784	0.130723
	164 P1	22.1343	28.7272	24.7198	33.3683	34.7109	34.7052	27.7682	27.7956	28.9979	30.3158	25.3483	26.8155	23.1531	34.4202	25.9805	26.2744	23.1529		164 P1	1	1	1	1	1	1	1	1	1	1	1	1	1	1	1
	164 P2	22.5079	29.3341	24.8329	33.8439	35.5903	35.6914	28.0917	27.4787	29.2237	30.7595	25.5124	26.9912	23.2727	34.2366	26.0425	26.7981	23.1111		164 P2	0.868309	1.18922	0.94387	0.725476	0.680374	1.03926	1.56721	0.962221	1.15166	1.1443	1.18161	1.43252	1.22801	0.908211	1.30941
	164 P3	22.1187	28.5334	24.344	32.8424	35.2961	35.092	27.7432	28.1305	29.0686	29.8245	24.6398	26.7692	23.4279	33.513	25.7583	26.5662	23.2081		164 P3	1.1297	1.26806	1.39621	0.680374	0.778549	1.01292	0.80394	1.36959	1.56721	1.02601	0.830159	1.78188	1.1443	0.819571	0.956065
	164 P4	21.7066	28.2561	24.1624	32.3466	32.5517	33.5509	27.2799	27.6154	28.8903	30.4693	23.7806	27.2106	23.5234	33.6144	25.8562	26.1415	23.5427		164 P4	1.03261	1.09402	1.46978	3.05514	1.60797	1.04595	0.857234	0.693602	2.09202	0.594579	0.602261	1.28444	0.824848	0.830159	0.594579
	164 P5	22.0754	28.6128	24.2168	31.8895	32.0542	31.0396	27.2485	28.4509	28.9419	31.0591	22.7605	27.8741	24.279	31.8496	26.1822	26.3017	24.4542		164 P5	1.04595	1.33487	2.5039	5.34007	10.2115	1.35212	0.638076	0.602261	5.10545	0.493595	0.46889	5.04033	0.851749	0.949948	0.420419
	165 P1	22.4551	29.2576	25.3383	34.9518	35.0187	34.5046	28.3451	28.7705	29.3256	30.8973	25.7739	26.9952	24.0135	34.1914	26.8179	26.9882	24.1249		165 P1	1	1	1	1	1	1	1	1	1	1	1	1	1	1	1
	165 P2	22.0281	28.5694	24.5714	32.1905	31.8706	32.393	27.7433	28.6096	29.1394	30.3493	23.1176	27.2284	23.9656	32.3211	26.3235	26.7653	24.5379		165 P2	1.18161	1.24387	4.46165	5.73073	2.93972	1.12247	0.840885	1.08007	4.15751	0.65467	0.778549	2.52003	1.04595	0.8739	0.579508
	165 P3	Poor quality RNA, excluded from analysis																		165 P3
	165 P4	21.3648	27.84	23.9697	27.8676	25.9109	29.7533	27.0475	33.8859	28.3215	32.9516	28.1488	25.8163	22.5469	32.7674	25.2248	25.9592	35.6728		165 P4	1.22801	1.18922	46.4458	170.929	10.41	1.13697	0.0184566	0.132412	0.107137	1.05269	1.25994	1.22801	1.3784	0.956065	0.000297692
	165 P5	22.162	28.4419	24.8201	31.6047	29.3291	29.4868	28.2558	29.2889	30.0301	30.6439	23.5069	26.2948	23.5468	32.7052	26.0998	26.9338	26.3722		165 P5	1.39621	1.15166	7.08269	31.804	20.5556	0.8739	0.590775	0.974653	3.5185	1.30103	1.10816	2.1327	1.30941	0.857234	0.194616
	166 P1	22.7552	28.1161	26.2149	30.8552	34.6101	34.0861	28.4551	27.3534	29.3153	27.6724	24.2931	25.312	23.0822	32.8435	26.5584	27.309	25.46		166 P1	1	1	1	1	1	1	1	1	1	1	1	1	1	1	1
	166 P2	23.3909	29.2669	27.3739	32.183	35.2335	36.2771	27.491	27.4134	29.4802	29.7516	24.8628	26.6246	24.1796	32.2042	26.6066	27.2371	24.8448		166 P2	0.716223	0.71164	0.642185	1.00644	0.367404	2.79258	1.44175	0.394282	1.03926	0.624165	0.721965	2.41162	1.49485	1.6245	2.2307
	166 P3	21.8979	26.1234	25.4209	28.08	23.8345	28.0096	25.2777	36.4048	26.6789	32.5005	27.1879	25.6639	21.3033	32.4842	24.1591	25.2062	32.5197		166 P3	2.07864	0.956065	3.42931	582.419	28.5163	4.43311	0.00172803	0.0259353	0.0895131	0.432269	1.89212	0.707107	2.90795	2.36199	0.106198
	166 P4	22.0488	26.1723	22.9364	25.3098	23.2672	29.2478	25.2691	38.0795	27.0036	31.6883	28.1383	25.1161	21.2153	31.2276	23.4236	24.8104	30.8106		166 P4	2.21643	5.17141	22.3443	918.651	14.1662	4.91257	0.00064723	0.0480281	0.0535653	0.697372	2.21914	1.86607	5.38893	3.45815	0.0204528
	166 P5	22.3417	27.2597	22.5563	23.7652	24.4063	28.7697	25.8662	38.6626	27.3054	33.2134	30.8834	26.5821	21.3951	32.1838	24.1214	25.1598	32.0111		166 P5	1.32633	7.95013	72.3247	532.366	23.2216	4.0262	0.000537304	0.0218086	0.0111157	0.309927	2.39496	1.18099	4.05584	3.31728	0.0114048
	167 P1	23.5819	29.2666	24.1148	33.0566	34.7363	35.0715	28.1777	27.6658	29.6712	30.6843	25.6524	26.7497	24.1624	32.1133	27.3513	27.7686	25.104		167 P1	1	1	1	1	1	1	1	1	1	1	1	1	1	1	1
	167 P2	22.9034	26.8844	24.058	30.6	27.7959	27.0678	26.2278	28.6203	28.4773	31.5322	27.6673	25.5106	22.785	32.9305	26.2163	26.9778	32.5332		167 P2	2.99688	0.667399	3.13459	55.5901	109.768	2.25952	0.351262	0.374548	0.176752	1.43252	1.56721	0.38183	1.33487	1.07316	0.00548666
	167 P3	Poor quality RNA, excluded from analysis																		167 P3
	167 P4	22.5176	26.6365	23.4898	23.8743	24.6512	29.0396	24.923	38.8152	26.5721	31.8521	31.431	26.1641	20.5811	32.1915	23.4753	23.7453	30.27		167 P4	2.73932	0.75396	184.615	328.961	24.2888	4.10448	0.000394838	0.23899	0.0123973	0.739581	5.04033	0.481084	6.07152	6.68514	0.0183386
	167 P5	22.5251	26.5068	22.6034	23.0372	23.4977	28.498	24.7099	37.6164	26.5869	32.5568	31.2421	26.7793	20.6995	32.297	23.6126	24.4373	30.0176		167 P5	2.99688	1.34347	316.534	692.627	34.5716	4.72698	0.000858441	0.152494	0.0140954	0.499972	4.69674	0.451176	5.62143	4.32074	0.0216691
	169 P1	21.3376	28.7782	26.9603	34.8738	35.1189	34.5472	27.3546	30.1569	28.5107	29.1273	30.83	25.3768	22.4787	33.4598	26.0049	26.406	23.0404		169 P1	1	1	1	1	1	1	1	1	1	1	1	1	1	1	1
	169 P2	22.0141	29.4888	27.5433	35.0139	35.7131	34.6716	28.3962	31.4119	29.3478	30.1383	30.5848	26.1731	24.68	33.6162	26.2352	26.8457	24.0191		169 P2	0.974653	1.05947	1.4052	1.05269	1.42336	0.783562	0.689165	0.80394	1.8049	0.920188	0.346277	1.42405	1.34723	1.17283	0.819571
	169 P3	21.3353	28.8044	27.3432	34.1438	35.8724	33.4992	27.8655	31.4292	28.8648	29.0451	29.5095	25.4732	21.6246	33.8873	25.2698	26.3787	23.1121		169 P3	0.987245	0.783562	1.59768	0.617924	1.96197	0.716223	0.442571	1.05269	2.33321	0.939523	1.81504	0.742262	1.65864	1.02101	0.956065
	169 P4	21.0386	27.5287	25.2774	32.098	32.3643	31.3071	27.0176	31.247	28.566	28.1067	25.6679	25.5092	22.187	32.9465	25.3444	26.2068	24.7098		169 P4	1.83999	2.42482	4.88114	4.84991	6.59987	1.01944	0.409763	1.58746	22.633	0.742262	0.993092	1.15669	1.28343	0.933033	0.282394
	169 P5	21.0862	27.6739	25.2104	32.1792	31.2458	31.0572	27.2483	31.102	28.9228	28.6476	25.2656	26.0009	22.1571	32.8547	25.479	26.2225	25.281		169 P5	1.73671	2.61897	4.78805	10.2115	8.00132	0.908211	0.46589	1.15908	30.2121	0.547147	1.04972	1.28343	1.20581	0.959264	0.202257
	Healthy cell lines	Ct values (mean value from triplicates)
	Cell Line	GAPDH	TGFb1	TGFb2	FSTL3	Activin	CXCL10	IFIH1	IL-33	IRF7	TSLP	MUC5AC	TP63	KRT5	TUBB4A	TJP1	OCLN	FOXJ1		Cell Line	TGFb1	TGFb2	FSTL3	Activin	CXCL10	IFIH1	IL33	TSLP	Muc5ac	TP63	KRT5	TUBB4A	TJP1	OCLN	FOXJ1
	385 P1	21.9684	29.4508	28.6971	35.2832	35.2065	35.2651	27.7015	27.1976	29.2984	29.7735	29.3517	26.1556	23.5877	34.5236	26.2579	26.3927	20.9931		385 P1	1	1	1	1	1	1	1	1	1	1	1	1	1	1	1
	385 P2	22.1915	29.4463	28.0263	34.6353	34.1046	33.6705	27.3648	27.917	29.459	29.7894	26.2118	27.1045	24.376	34.0858	26.1465	26.3845	21.8902		385 P2	1.15166	1.77048	1.73671	2.34824	3.21611	1.43252	0.725476	1.13697	8.64196	0.607097	0.673617	1.56917	1.25701	1.17283	0.64632
	385 P3	22.6753	29.8449	27.6791	33.9318	34.7856	30.5292	26.535	28.6925	28.6274	29.9995	24.5253	26.7462	24.5141	33.2324	26.4102	26.7801	22.5798		385 P3	1.22801	3.03559	3.75174	2.06534	33.0527	3.34239	0.606139	1.36082	34.7942	1.08673	0.864537	4	1.47427	1.24833	0.568456
	385 P4	22.8377	29.6459	26.9214	32.995	33.0783	33.3256	27.2439	30.2614	29.95	29.7146	24.0115	27.2414	24.7729	30.6369	26.2535	26.8802	23.8982		385 P4	1.53732	5.47895	7.55221	6.859	6.07152	2.34824	0.245205	1.81652	53.8344	0.864537	0.806642	26.9087	1.84038	1.30134	0.269987
	385 P5	22.1751	28.7888	26.2514	32.0127	32.9471	34.9631	27.1929	30.4852	29.3887	29.3976	22.9778	26.2989	23.382	30.4258	25.4867	26.2132	23.1949		385 P5	1.7479	5.51423	9.33389	4.88114	1.39621	1.58746	0.138497	1.45103	68.2651	1.04972	1.33793	19.6983	1.97247	1.31039	0.278792
	386 P1	22.1392	28.5725	24.1255	28.9905	26.8405	27.6429	26.3497	30.4519	28.9537	32.7211	32.61	25.9794	22.854	32.1389	25.8224	26.8994	28.277		386 P1	1	1	1	1	1	1	1	1	1	1	1	1	1	1	1
	386 P2	21.905	28.1541	23.7533	29.031	27.0076	28.076	26.4986	30.2214	29.1477	32.7378	32.4527	25.7362	22.6045	31.9654	26.049	26.9971	28.3666		386 P2	1.1297	1.10107	0.840885	0.773568	0.650482	0.783562	1	0.851749	0.956065	1.00696	1.01396	0.959264	0.726986	0.795536	0.814327
	386 P3	22.0106	27.5705	23.2512	29.6497	24.2899	28.602	25.1782	38.82	27.5453	33.7364	32.2892	26.3971	21.1354	32.6992	23.9188	24.465	27.669		386 P3	1.7479	1.61832	0.602261	4.72698	0.496774	1.94941	0.00427164	0.478006	1.1297	0.68302	2.9897	0.619854	3.41054	4.95883	1.36082
	386 P4	21.5508	27.0863	22.0259	23.8333	23.1618	29.591	25.5384	38.9354	26.9029	33.0132	33.3548	25.6067	20.5508	32.9461	23.4425	24.4077	30.7479		386 P4	1.77048	2.63583	18.789	7.26689	0.195869	1.15166	0.00294386	0.568456	0.425851	0.858565	3.27161	0.378929	3.45815	3.73213	0.140286
	386 P5	21.7871	27.3689	22.1231	24.3987	23.9608	29.13	26.0089	38.8403	27.0591	32.6728	33.022	26.2613	21.2466	32.8927	23.2959	24.0441	28.7978		386 P5	1.7256	2.90222	15.2025	5.07279	0.306968	0.993602	0.00366179	0.824848	0.61397	0.646176	2.37841	0.466516	4.50023	5.6962	0.572116
	387 P1	23.08	30.034	28.7786	35.4923	35.9345	35.5105	28.6639	27.364	30.4157	31.4087	29.725	26.2784	24.1744	34.0419	26.6242	27.0803	21.961		387 P1	1	1	1	1	1	1	1	1	1	1	1	1	1	1	1
	387 P2	23	29.2643	27.6741	34.3363	34.9407	34.0658	27.7184	26.5469	29.32	30.3101	26.3127	26.4538	23.5163	33.7824	26.2403	26.6099	21.5207		387 P2	1.55718	1.93694	1.98731	1.79335	2.39389	1.73671	1.59768	1.92455	8.53173	0.840896	1.48452	1.13288	1.23114	1.31039	1.25994
	387 P3	21.82	29.2989	28.9	34.5876	28.8847	31.6275	26.9524	29.5331	29.6905	33.3131	27.4341	26.6786	24.8798	32.7257	26.7433	27.3978	22.3922		387 P3	0.71164	0.412401	0.793686	41.1134	5.37446	1.33487	0.110631	0.131564	1.94941	0.316439	0.255253	1.03526	0.384219	0.334482	0.337992
	387 P4	22.75	28.9312	22.8131	25.3203	26.1842	29.8586	26.1835	38.9018	28.1715	33.6036	32.447	27.5761	22.4023	31.5539	24.6666	25.4434	29.3411		387 P4	1.63923	37.3397	553.268	422.531	30.4067	3.97485	0.000491128	0.1984	0.141189	0.323088	2.71321	4.46915	3.07375	2.47942	0.00709267
	387 P5	21.9189	27.4956	22.436	23.7164	24.0433	30.0601	25.5443	39.01	27.7754	32.1349	30.1267	26.3433	21.1613	30.9276	23.4946	24.2283	29.8197		387 P5	2.40931	27.7935	906.934	979.549	15.6983	3.5185	0.000268637	0.299187	0.367404	0.429283	3.605	3.86375	3.91768	3.22657	0.00305944
	392 P1	21.9791	27.5987	26.9071	27.47	33.5136	32.487	26.7933	26.2142	28.651	28.7652	30.8305	25.3249	22.4618	33.0236	25.7684	25.9621	21.35		392 P1	1	1	1	1	1	1	1	1	1	1	1	1	1	1	1
	392 P2	22.0068	26.5741	25.3561	28.3769	29.3229	30.4037	25.6962	29.7995	27.818	29.6029	28.3659	25.8327	21.9264	33.294	24.9891	25.1355	20.8892		392 P2	1.9746	2.75696	0.568456	15.0086	3.89904	2.05213	0.101774	0.598408	4.9442	0.716978	1.47427	0.846745	1.75321	1.8025	1.36959
	392 P3	22.1453	26.4255	26.5502	26.2344	27.1255	26.3068	25.6282	30.7555	27.8977	32.2583	31.9761	25.4666	23.1662	32.7168	25.7521	26.4408	24.4224		392 P3	2.36336	1.4052	2.47197	66.9632	58.8959	2.34824	0.0601256	0.118724	0.533116	1.01396	0.687771	1.38511	1.14076	0.806642	0.155459
	392 P4	21.758	26.0783	23.5717	26.7402	27.308	27.2888	25.317	27.4687	27.8546	29.5522	22.7684	24.9858	22.2879	32.3855	25.3789	25.7329	34.3743		392 P4	2.30345	7.40818	1.38728	46.4458	24.4452	2.2307	0.386763	0.526316	153.26	1.07923	0.965936	1.32869	1.12506	1.00696	0.000203846
	392 P5	22.2755	26.9623	23.3552	25.5458	25.6979	25.3437	25.1514	31.356	28.0328	32.7945	32.5886	25.5808	22.4992	32.8206	25.4965	26.0518	36.3062		392 P5	1.82822	11.8359	4.15751	182.26	119.32	3.47362	0.0444677	0.091841	0.39176	1.02811	1.19748	1.41421	1.48452	1.15669	8.19355e-05
	395 P1	17.7822	28.207	27.368	33.0156	35.772	35.5582	28.5409	31.2785	28.685	28.8775	26.6417	25.0835	21.5198	33.9291	25.919	26.5389	22.5226		395 P1	1	1	1	1	1	1	1	1	1	2.2307	1.68186	1.13697	1	1.41425	1
	395 P2	17.6445	28.2492	27.4912	33.0271	36.7777	35.4984	28.192	31.7626	28.2918	29.1712	27.9344	26.193	22.1923	33.9077	25.6953	26.1382	21.7439		395 P2	0.890891	0.846299	0.908211	0.478006	0.949948	1.1443	0.671696	0.758815	0.399376	1	1	1.05269	1.05269	1.6711	1.508
	395 P3	18.0241	27.9083	26.9869	32.3929	35.204	34.9155	28.71	32.5145	29.2217	28.57	24.6202	25.5686	21.8445	32.5133	26.1272	26.9708	24.5585		395 P3	1.41425	1.48877	1.7479	1.68186	1.75915	1.04595	0.529705	1.42336	4.26563	1.9	1.59768	3.29976	1.01944	1.25188	0.598408
	395 P4	17.6418	26.969	26.1409	31.1621	31.2894	33.4378	28.3497	32.5832	28.9908	27.9067	24.4392	24.5924	20.9147	33.2847	25.4223	26.6351	24.9969		395 P4	2.02595	2.01299	3.01617	16.2103	3.56395	1.03261	0.396821	1.70359	3.75174	2.79258	2.27407	1.5773	1.25994	1.21234	0.186065
	395 P5	17.4536	26.9899	25.4009	31.0868	30.8805	33.7224	28.4474	32.569	29.4767	28.1899	25.2969	25.0132	21.3541	33.8002	25.5376	26.7484	27.868		395 P5	1.77048	2.86521	2.79258	18.6688	2.63583	0.857234	0.353524	1.25994	1.91223	1.88784	1.51771	1	1.03261	1	0.0261023
	397 P1	21.593	27.6706	27.2481	33.3821	34.5791	36.616	28.3036	31.4029	29.165	30.3268	30.2704	25.5644	21.8929	33.1355	25.4317	26.1496	22.0267		397 P1	1	1	1	1	1	1	1	1	1	1	1	1	1	1	1
	397 P2	22.0086	28.2832	27.3966	33.7211	35.2267	35.7901	28.6162	31.8751	29.9811	30.5924	30.903	25.968	22.5988	34.3137	25.8856	26.9107	23.088		397 P2	0.885191	1.18922	1.05269	0.862753	2.2307	1.06629	0.962221	1.10417	0.872457	0.99519	1.13453	1.32445	1.01913	1.15666	0.663129
	397 P3	21.5119	27.9488	26.9042	32.7286	35.6227	34.4633	28.3337	31.2226	29.6946	30.5492	25.9115	25.1755	22.1555	32.7999	25.5879	26.4679	24.2729		397 P3	0.793686	1.18922	1.44175	0.4873	3.80021	0.931831	1.06629	0.823589	15.5865	0.851959	1.16104	0.872073	1.11208	1.18275	0.225575
	397 P4	21.7839	27.9647	27.3324	32.9095	35.6073	36.3085	28.6291	31.0918	29.3606	30.088	27.4996	25.8114	22.333	34.2118	25.8463	26.8822	23.2469		397 P4	0.937831	1.07316	1.52749	0.58324	1.3784	0.91406	1.3784	1.31682	6.68831	1.02864	1.11659	1.37233	1.10754	1.24162	0.516278
	397 P5	21.2857	26.3037	24.6727	30.2129	31.0968	31.5686	27.6519	32.7182	28.9351	29.4815	25.0663	25.8273	22.3013	33.6608	25.6643	26.6197	22.7615		397 P5	1.98731	4.32074	6.30991	7.69904	21.0901	1.25188	0.353524	1.41909	23.283	1.25387	1.30919	1.35056	1.23751	1.33199	0.516278
